# Supplementary material for: Young Adult German Breast Cancer Patients Participating in a Three-Week Inpatient Mother–Child Rehab Program Have High Needs for Supportive Care
Source: Cancers (Basel). 2023 Mar 15;15(6):1770. doi: 10.3390/cancers15061770 (PMC10046589; doi:10.3390/cancers15061770)
Supplement: Supplementary file 1 [file cancers-15-01770-s001.zip]

Archive with 3 entries (3 files):
- Table S1 Mean EORTC QLQ-C30 scores with p-values and effect sizes.pdf
- Table S2 measures of internal consistency_EORTC.pdf
- Table S3 need for supp.care at follow up with p values effect size.pdf
